# Supplementary material for: Correlation of Thoracic HRCT Scores with Right Heart Mechanics and TAPSE/sPAP Ratio in Pulmonary Alveolar Proteinosis
Source: J Clin Med. 2026 Jul 2;15(13):5150. doi: 10.3390/jcm15135150 (PMC13362687; doi:10.3390/jcm15135150)
Supplement: Supplementary file 1 [file jcm-15-05150-s001.zip]

Archive with 1 entries (1 files):
- jcm-4375403-supplementary.pdf
